# Supplementary material for: Impact of the twin pandemics: COVID-19 and oil crash on Saudi exchange index
Source: PLoS One. 2022 May 20;17(5):e0268733. doi: 10.1371/journal.pone.0268733 (PMC9122232; doi:10.1371/journal.pone.0268733)
Supplement: S1 Dataset — (XLSX) [file pone.0268733.s001.xlsx]

## Sheet: Data (1)
Month	Day	Saudi government Response	FirstDecreaseRate	Secound Decrease Rate	Lockdown	cumulative deceased cases	OilPrice	Lockdown	TASI	Volume
1	1	0	0	0	0	0	61.19	0	8397.01	147.58
1	2	0	0	0	0	0	63.89	0	8193.72	175.92
1	5	0	0	0	0	0	62.99	0	8206.13	157.83
1	6	0	0	0	0	0	64.92	0	8198.97	143.52
1	7	0	0	0	0	0	59.97	0	8124.11	160.9
1	8	0	0	0	0	0	59.55	0	8345.77	183.5
1	9	0	0	0	0	0	58.94	0	8371.13	168.53
1	12	0	0	0	0	0	58.12	0	8441.14	189.62
1	13	0	0	0	0	0	58.09	0	8474.81	206.94
1	14	0	0	0	0	0	58.12	0	8432.56	217.03
1	15	0	0	0	0	0	58.61	0	8459.8	168.72
1	16	0	0	0	0	0	59.22	0	8449.29	158.06
1	19	0	0	0	0	0	58.67	0	8469.71	174.43
1	20	0	0	0	0	0	58.26	0	8445.33	174.82
1	21	0	0	0	0	0	56.09	0	8428.21	170.02
1	22	0	0	0	0	0	55.62	0	8386.35	181.02
1	23	0	0	0	0	0	52.56	0	8326.97	175.17
1	26	0	0	0	0	0	52.91	0	8178.47	174.69
1	27	0	0	0	0	0	53.74	0	8166.08	133.75
1	28	0	0	0	0	0	53.09	0	8185.51	143.04
1	29	0	0	0	0	0	52.84	0	8246.59	145.69
1	30	0	0	0	0	0	51.02	0	8157.51	157.67
2	2	0	0	0	0	0	49.88	0	8112.69	151.23
2	3	0	0	0	0	0	49.58	0	8138.4	148.54
2	4	0	0	0	0	0	51.2	0	8094.36	153.27
2	5	0	0	0	0	0	51.41	0	8053.09	171.72
2	6	0	0	0	0	0	49.74	0	7952.52	152.18
2	9	0	0	0	0	0	49.78	0	7971.93	120.65
2	10	0	0	0	0	0	50.12	0	7895.64	136.6
2	11	0	0	0	0	0	51.45	0	7915.36	148.13
2	12	0	0	0	0	0	51.39	0	7874.41	188.56
2	13	0	0	0	0	0	52.11	0	7836.96	121.36
2	16	0	0	0	0	0	51.95	0	7872.55	99.23
2	17	0	0	0	0	0	52.16	0	7858.93	96.87
2	18	0	0	0	0	0	53.53	0	7967.6	111.91
2	19	0	0	0	0	0	53.26	0	8007.39	147.73
2	20	0	0	0	0	0	51.87	0	7982.95	122.26
2	23	0	0	0	0	0	51.27	0	7747.1	181.57
2	24	0	0	0	0	0	50.01	0	7758.15	143.73
2	25	0	0	0	0	0	48.26	0	7711.12	157.35
2	26	0	0	0	0	0	46.66	0	7628.34	179.74
2	27	0	0	0	0	0	44.45	0	7345.1	184.11
3	1	0	0	0	0	0	47.8	0	7349.19	198.26
3	2	0	1	0	0	0	46.91	0	7556.52	171.03
3	3	0	1	0	0	0	47.23	0	7524.5	174.56
3	4	0	1	0	0	0	46.12	0	7467.52	145.77
3	5	0	1	0	0	0	32.45	0	6846.36	295.73
3	8	0	1	0	1	0	32.38	0	6315.51	283.91
3	9	0	1	0	1	0	34.01	1	6762.03	345.46
3	10	0	1	0	1	0	33.09	1	6552.49	282.57
3	11	0	1	0	1	0	31.02	1	6357.06	255.98
3	12	0	1	0	1	0	30.45	1	6287.36	211.46
3	15	0	1	0	1	0	29.13	1	5959.69	253.77
3	16	0	0	1	1	0	26.48	1	6107.05	258.6
3	17	0	0	1	1	0	23.57	1	6154.85	226.12
3	18	0	0	1	1	0	26	1	6267.56	359.73
3	19	1	0	1	1	0	21.23	1	6171.91	165.16
3	22	1	0	1	1	0	24.05	1	5990.23	190.44
3	23	1	0	1	1	1	24.25	1	6193.66	204.97
3	24	1	0	1	1	2	23.89	1	6208.65	330.44
3	25	1	0	1	1	3	22.77	1	6326.92	146.67
3	26	1	0	1	1	8	20.05	1	6376.62	161.3
3	29	1	0	1	1	8	20.27	1	6373.29	164.72
3	30	1	0	1	1	10	20.05	1	6505.35	219.73
3	31	1	0	1	1	16	21.02	1	6569.39	170.89
4	1	1	0	1	1	21	24.46	1	6749.69	262.64
4	2	1	0	1	1	34	26.13	1	6752.19	278.74
4	5	1	0	1	1	38	26.75	1	6860.92	212.84
4	6	1	0	1	1	41	24.45	1	6986.4	262.77
4	7	1	0	1	1	41	26.23	1	6999.34	238.61
4	8	1	0	1	1	44	23.05	1	7006.24	239.31
4	9	1	0	1	1	59	23.12	1	6865.74	195
4	12	1	0	1	1	65	22.8	1	6804.54	169.32
4	13	1	0	1	1	73	20.79	1	6874.64	175.01
4	14	1	0	1	1	79	20.25	1	6813.67	176.55
4	15	1	0	1	1	83	19.88	1	6631.69	162.6
4	16	1	0	1	1	97	17.05	1	6678.44	140.65
4	19	1	0	1	1	103	11.96	1	6601.07	152.06
4	20	1	0	1	1	109	7.98	1	6496.72	189.54
4	21	1	0	1	1	114	8.05	1	6541.47	199.49
4	22	1	0	1	1	121	8.21	1	6604.9	201.61
4	23	1	0	1	1	139	8.07	1	6838.67	234.07
4	26	1	0	1	1	144	7.79	1	6827.8	268.82
4	27	1	0	1	1	152	7.79	1	6884.82	233.88
4	28	1	0	1	1	157	8.16	1	6985.33	271.51
4	29	1	0	1	1	162	8.62	1	7112.9	300.44
4	30	1	0	1	1	184	8.27	1	6585.58	305.74
5	3	1	0	1	1	191	8.73	1	6595.97	252.06
5	4	1	0	1	1	200	9.68	1	6710.51	228.55
5	5	1	0	1	1	209	9.11	1	6655.11	223.46
5	6	1	0	1	1	219	9.12	1	6628.53	177.48
5	7	1	0	1	1	246	9.71	1	6682.91	148.05
5	10	1	0	1	1	255	9.46	1	6603.96	223.16
5	11	1	0	1	1	264	9.38	1	6684.42	222.87
5	12	1	0	1	1	273	9.41	1	6721.24	192.59
5	13	1	0	1	1	283	9.79	1	6716.98	158.06
5	14	1	0	1	1	312	10.46	1	6824.7	198.54
5	17	1	0	1	1	320	11.21	1	6921.15	230.18
5	18	1	0	1	1	329	11	1	7044.56	242.3
5	19	1	0	1	1	339	11.5	1	7050.17	190.72
5	20	1	0	1	1	351	11.75	1	7050.66	274.85
5	21	1	0	1	1	503	12.77	1	7213.03	307.44
5	31	1	0	1	1	525	12.93	1	7288.81	349.59
6	1	1	0	1	1	549	13.48	1	7285.23	343.52
6	2	1	0	1	1	579	13.59	1	7222.41	286.85
6	3	1	0	1	1	611	13.77	1	7207.78	234.18
6	4	1	0	1	1	712	14.98	1	7267.86	225.87
6	7	1	0	1	1	746	14.46	1	7300.48	275.32
6	8	1	0	1	1	783	14.45	1	7329.38	264.66
6	9	1	0	1	1	819	14.62	1	7328.09	264.53
6	10	1	0	1	1	857	13.71	1	7309.8	259.73
6	11	1	0	1	1	972	13.96	1	7292.54	0
6	14	1	0	1	1	1011	14.7	1	7263.65	296.98
6	15	1	0	1	1	1052	14.96	1	7308.21	351.33
6	16	1	0	1	1	1091	14.93	1	7309.67	331.25
6	17	1	0	1	1	1139	15.54	1	7355.66	398.58
6	18	1	0	1	1	1267	15.91	1	7345.88	255
6	21	1	0	1	1	1307	16.46	1	7260.09	265.53
6	22	1	0	1	1	1346	16.28	1	7265.08	217.19
6	23	1	0	1	1	1387	15.62	1	7213.36	246.31
6	24	1	0	1	1	1428	16.09	1	7232.34	223.5
6	25	1	0	1	1	1551	15.96	1	7292.62	217.66
6	28	1	0	1	1	1599	16.64	1	7287.41	326.47
6	29	1	0	1	1	1649	16.73	1	7224.09	315.09
6	30	1	0	1	1	1698	16.86	1	7253.33	215.52
7	1	1	0	1	1	1752	17.25	1	7312.24	211.1
7	2	1	0	1	0	1916	17.68	1	7388.49	303.52
7	5	1	0	1	0	1968	17.89	0	7390.59	395.53
7	6	1	0	1	0	2017	17.86	0	7400.53	267.13
7	7	1	0	1	0	2059	18.19	0	7394.26	317.68
7	8	1	0	1	0	2100	17.88	0	7416.67	314.26
7	9	1	0	1	0	2223	18.41	0	7431.58	303.43
7	12	1	0	1	0	2243	18.27	0	7412.21	341.35
7	13	1	0	1	0	2283	18.77	0	7380.35	267.92
7	14	1	0	1	0	2325	19.07	0	7426.76	272.74
7	15	1	0	1	0	2370	19.09	0	7426.76	272.74
7	16	1	0	1	0	2486	19.41	0	7306.64	290.79
7	19	1	0	1	0	2523	19.54	0	7377.36	419.03
7	20	1	0	1	0	2557	19.96	0	7417.26	328
7	21	1	0	1	0	2601	20.13	0	7427.89	320.82
7	22	1	0	1	0	2635	20	0	7426.78	232.58
7	23	1	0	1	0	2733	20.43	0	7434.05	223.26
7	26	1	0	1	0	2760	20.87	0	7455.74	186.59
7	27	1	0	1	0	2789	20.77	0	7459.21	201.69
7	28	1	0	1	0	3020	22.45	0	7470.26	229.08
8	5	1	0	1	0	3055	22.55	0	7499.97	242.26
8	6	1	0	1	0	3167	22.73	0	7530.31	282.12
8	9	1	0	1	0	3199	23.04	0	7535.96	297.46
8	10	1	0	1	0	3233	22.98	0	7626.23	386.55
8	11	1	0	1	0	3269	23.62	0	7645.55	312.72
8	12	1	0	1	0	3303	23.75	0	7704.25	339.68
8	13	1	0	1	0	3408	24.12	0	7759.48	312.37
8	16	1	0	1	0	3436	24.5	0	7757.26	407.84
8	17	1	0	1	0	3470	24.59	0	7853.57	328.38
8	18	1	0	1	0	3506	24.69	0	7853.05	388.12
8	19	1	0	1	0	3548	24.84	0	7842.84	299.45
8	20	1	0	1	0	3649	25.02	0	7901.93	364.92
8	23	1	0	1	0	3691	25.27	0	7957.38	396.87
8	24	1	0	1	0	3722	25.91	0	7938.36	393.94
8	25	1	0	1	0	3755	26.11	0	7955.04	388.65
8	26	1	0	1	0	3785	25.95	0	7934.43	420.28
8	27	1	0	1	0	3870	26.52	0	7983.82	369.58
8	30	1	0	1	0	3897	26.57	0	7940.7	546.49
8	31	1	0	1	0	3929	26.87	0	7898.86	514.15
9	1	1	0	1	0	3956	26.29	0	8013.44	497.72
9	2	1	0	1	0	3982	25.95	0	8045.09	564.1
9	3	1	0	1	0	4081	25.07	0	8024.62	401.63
9	6	1	0	1	0	4107	25.52	0	8050.14	433.54
9	7	1	0	1	0	4137	24.07	0	8089.54	529.05
9	8	1	0	1	0	4165	24.91	0	8079.74	508.05
9	9	1	0	1	0	4189	24.73	0	8135.16	543.59
9	10	1	0	1	0	4268	25.23	0	8203.57	516.12
9	13	1	0	1	0	4305	25.32	0	8256.07	782.26
9	14	1	0	1	0	4338	26.21	0	8321.74	613.21
9	15	1	0	1	0	4369	27.48	0	8311.21	593.96
9	16	1	0	1	0	4399	41.14	0	8337.88	519.54
9	17	1	0	1	0	4485	41.07	0	8364.61	439.64
9	20	1	0	1	0	4512	39.98	0	8291.35	512.4
9	21	1	0	1	0	4542	39.77	0	8244.82	407.81
9	22	1	0	1	0	4599	40.4	0	8236.17	407.32
9	24	1	0	1	0	4683	40.2	0	8293.62	560.8
9	27	1	0	1	0	4712	40.7	0	8334.65	672.46
9	28	1	0	1	0	4739	39.27	0	8284.34	627.75
9	29	1	0	1	0	4768	40.17	0	8299.08	542.69
9	30	1	0	1	0	4794	38.66	0	8295.05	712.34
10	1	1	0	1	0	4875	37.48	0	8177.76	496.82
10	4	1	0	1	0	4898	39.39	0	8257.67	505.84
10	5	1	0	1	0	4923	40.01	0	8369.33	482.53
10	6	1	0	1	0	4947	40.27	0	8358.79	431.48
10	7	1	0	1	0	4972	41.45	0	8412.55	436.52
10	8	1	0	1	0	5043	40.48	0	8513.26	454.64
10	11	1	0	1	0	5068	39.86	0	8544.94	479.3
10	12	1	0	1	0	5087	40.41	0	8601.07	477.83
10	13	1	0	1	0	5108	41.48	0	8592.1	543.23
10	14	1	0	1	0	5127	41.19	0	8553.79	533.11
10	15	1	0	1	0	5185	41.23	0	8560.81	415.13
10	18	1	0	1	0	5201	40.95	0	8547.61	377.31
10	19	1	0	1	0	5217	41.47	0	8533	440.55
10	20	1	0	1	0	5235	39.95	0	8496.85	372.73
10	21	1	0	1	0	5250	40.67	0	8505.18	324.88
10	22	1	0	1	0	5296	39.31	0	8154.59	364.1
10	25	1	0	1	0	5313	38.75	0	8155.31	498.72
10	26	1	0	1	0	5329	38.99	0	8198.9	318.75
10	27	1	0	1	0	5348	37.88	0	8123.05	319.83
10	28	1	0	1	0	5363	36.34	0	7907.72	356.35
10	29	1	0	1	0	5420	34.19	0	7864.78	229.68
11	1	1	0	1	0	5437	37.27	0	8021.02	305.73
11	2	1	0	1	0	5456	38.62	0	7998.59	291.33
11	3	1	0	1	0	5471	39.23	0	8088.73	319.79
11	4	1	0	1	0	5489	38.66	0	8089.15	262.88
11	5	1	0	1	0	5540	38.05	0	8160.35	287.36
11	8	1	0	1	0	5559	39.93	0	8366.46	440.96
11	9	1	0	1	0	5576	41.88	0	8405.04	618.92
11	10	1	0	1	0	5590	41.78	0	8449.66	407.55
11	11	1	0	1	0	5605	41	0	8434.9	346.24
11	12	1	0	1	0	5657	40.73	0	8501.58	456.27
11	15	1	0	1	0	5676	41.62	0	8526.64	507.4
11	16	1	0	1	0	5692	41.52	0	8572.73	551.7
11	17	1	0	1	0	5710	41.8	0	8621.19	529.22
11	18	1	0	1	0	5729	41.69	0	8578.42	429.89
11	19	1	0	1	0	5780	42.52	0	8588.17	452.25
11	22	1	0	1	0	5796	43.22	0	8610.84	483.85
11	23	1	0	1	0	5811	44.88	0	8636.14	496.53
11	24	1	0	1	0	5825	45.86	0	8688.76	533.91
11	25	1	0	1	0	5840	45.05	0	8693.47	487.46
11	26	1	0	1	0	5884	45.24	0	8708.59	444.73
11	29	1	0	1	0	5896	45.29	0	8747.09	505.9
11	30	1	0	1	0	5907	44.25	0	8722.12	649.87
12	1	1	0	1	0	5919	45	0	8694.13	357.24
12	2	1	0	1	0	5930	45.79	0	8674.97	352.91
